# Supplementary material for: Bacterial Flora on Mist Outlet Surfaces in 4D Theaters and Suspended Particle Concentration Characteristics during 4D Movie Screenings
Source: Microorganisms. 2023 Jul 22;11(7):1856. doi: 10.3390/microorganisms11071856 (PMC10383669; doi:10.3390/microorganisms11071856)
Supplement: Supplementary file 1 [file microorganisms-11-01856-s001.zip]

Archive with 1 entries (1 files):
- microorganisms-2503879-supplementary.pdf
